# Supplementary material for: Genetic and clinical profiles of 160 papillary thyroid cancers with lateral neck lymph node metastasis
Source: Front Oncol. 2023 Jan 12;12:1057532. doi: 10.3389/fonc.2022.1057532 (PMC9877400; doi:10.3389/fonc.2022.1057532)
Supplement: Supplementary file 1 [file DataSheet_1.zip]

Archive with 5 entries (4 files):
- Supplementary materials/
- Supplementary materials/.DS_Store
- Supplementary materials/FangSupplementaryTable2.docx
- Supplementary materials/FangSupplementaryTable3.docx
- Supplementary materials/FangSupplementaryTable1.docx
